# Supplementary material for: Microscopic evidence for nanoparticle-mediated growth of native gold in sulfide deposits at the Higashi–Aogashima Knoll Caldera hydrothermal field
Source: PLoS One. 2025 Jan 17;20(1):e0317220. doi: 10.1371/journal.pone.0317220 (PMC11741634; doi:10.1371/journal.pone.0317220)
Supplement: S1 Table — (XLSX) [file pone.0317220.s021.xlsx]

## Sheet: Table S1
Table S1. Elemental composition of representative minerals in wt and atom% quantified by EPMA.
	assigned minerals	sphalerite	sphalerite	sphalerite	galena	galena	galena	chalcopyrite	chalcopyrite	chalcopyrite	pyrite	pyrite	pyrite	orpiment	orpiment	orpiment	realgar	realgar	realgar	tennantite	tennantite	tetrahedrite	enargite	enargite	enargite	pyragyrite	pyragyrite	pyragyrite	prousite	prousite	prousite			opal	opal	opal
in wt%	S K	33.595	35.345	34.037	13.218	13.14	13.209	36.633	35.416	35.643	52.697	52.36	52.685	37.756	37.498	38.457	32.054	31.652	31.713	25.127	28.429	24.672	32.138	32.433	32.357	19.338	18.072	18.782	20.607	20.54	21.174		Na2O	0	0.044	0.008
	Mn K	0.031	0.006	0.051	0.026	0	0.014	0	0.012	0.017	0.056	0.008	0.016	0.014	0.018	0	0	0.039	0	0.009	0.02	0.014	0.006	0	0	0.003	0	0	0	0.005	0		MgO	0	0.023	0.013
	Fe K	0.385	0.35	0.601	0.062	0.003	0	30.244	30.221	29.758	46.045	45.198	45.686	0.034	0	0.152	0	0.141	0.383	1.32	5.594	0.584	1.082	1.266	0.954	0	0.005	0	0	0.186	0		Al2O3	0.061	0.051	0.052
	Co K	0.006	0	0	0	0	0.003	0.051	0.053	0.087	0.055	0.078	0.063	0	0.027	0	0	0.006	0.037	0.022	0.031	0.024	0	0	0	0.041	0	0	0	0.039	0.023		SiO2	94.48	93.935	94.325
	Ni K	0.013	0	0	0	0.013	0.006	0	0	0	0	0.018	0	0	0.028	0	0	0	0.019	0.005	0	0	0	0	0	0.031	0.01	0.027	0	0.033	0.041		P2O5	0	0	0
	Cu K	0.049	0.056	0.212	0	0	0	33.383	33.023	33.133	0.016	0.037	0.013	0	0	0.068	0	0	0.027	27.773	37.158	32.737	45.83	46.477	46.274	0.176	0.197	0.32	0.309	1.698	0.266		SO3	0	0	0
	Zn K	64.655	65.052	64.305	0.028	0	0.08	0.055	0.319	0.155	0.309	0.075	0.199	1.936	0.385	0.79	0.022	0.044	0	5.879	3.89	7.362	0.136	0.013	0.333	0.612	0.174	0.092	0.047	0.792	0.039		K2O	0.009	0.035	0
	Ga L	0	0	0	0.013	0.055	0	0	0	0.006	0	0	0	0.042	0	0	0	0	0	0	0.048	0	0	0	0	0	0	0	0	0	0		CaO	0	0	0.035
	Ge L	0	0	0	0.033	0.092	0.053	0	0	0.031	0	0	0	0	0	0	0	0	0	0	0.022	0	0	0	0	0	0	0.007	0	0	0		TiO2	0	0	0.08
	As L	0	0.082	0.067	0	0	0	0.037	0.019	0	0.356	1.035	0.195	53.943	51.675	58.231	68.011	72.164	72.339	3.698	11.108	0.948	18.374	17.979	18.804	1.966	2.402	3.009	10.919	11.254	13.082		Cr2O3	0.033	0	0.033
	Se L	0	0.019	0	0	0	0	0.039	0.094	0.007	0.014	0	0	0	0	0	0	0	0	0	0	0	0	0	0	0	0	0	0	0	0		MnO	0.031	0	0
	Ag L	0	0	0	0.027	0.05	0.073	0.049	0.058	0.077	0.012	0.025	0	0.044	0.005	0.009	0.013	0	0	14.627	4.03	6.401	0.214	0.248	0.278	59.228	59.973	58.886	63.524	59.258	64.088		FeO	0	0	0
	Cd L	0.243	0.23	0.65	0.087	0.129	0.143	0.022	0.014	0	0.027	0.005	0.037	0	0.008	0.001	0	0	0.04	0.177	0.111	0.132	0	0	0.011	0.329	0.403	0.388	0.428	0.384	0.406		As2O5	0	0	0
	Sb L	0	0	0.04	0.066	0.167	0.233	0.021	0.064	0.037	0.087	0.155	0.04	0	0.075	0.023	0.243	0.159	0.112	22.097	11.006	26.277	0.086	0.09	0.004	20.068	18.436	18.353	3.91	3.763	0.816		Total	94.614	94.088	94.546
	Te L	0	0	0.004	0	0.037	0.125	0	0.115	0	0.054	0	0	0	0	0	0.009	0	0.037	0.04	0	0	0.006	0	0	0.134	0.184	0.302	0.214	0.23	0.284
	Pb M	0	0.03	0	85.919	86.806	87.039	0	0.051	0.214	0.869	1.552	0.596	0.195	0	0	0	0	0	0.086	0.301	0.242	1.256	0.371	0.487	0.009	0	0.199	0	2.148	0
	Bi M	0.153	0.14	0.132	0.442	0.38	0.373	0.081	0.121	0.189	0.231	0.18	0.219	0.202	0.231	0.108	0.166	0.111	0.046	0.11	0.125	0.037	0.032	0.153	0.074	0.052	0.05	0.057	0.042	0.042	0.12
	Total	99.13	101.31	100.099	99.921	100.872	101.351	100.615	99.58	99.354	100.828	100.726	99.749	94.166	89.95	97.839	100.518	104.316	104.753	100.97	101.873	99.43	99.16	99.03	99.576	101.987	99.906	100.422	100	100.372	100.339
in atom%	S K	51.2	52.3	51.3	49.5	49	49	51.6	50.8	51.1	66.1	66.1	66.4	61	62.6	60.2	52.3	50.5	50.3	46	46.4	45.3	50.1	50.3	50.1	44.3	42.9	43.8	45.2	44.8	45.6
	Mn K	0	0	0	0.1	0	0	0	0	0	0	0	0	0	0	0	0	0	0	0	0	0	0	0	0	0	0	0	0	0	0
	Fe K	0.3	0.3	0.5	0.1	0	0	24.5	24.9	24.5	33.2	32.8	33.1	0	0	0.1	0	0.1	0.3	1.4	5.2	0.6	1	1.1	0.8	0	0	0	0	0.2	0
	Co K	0	0	0	0	0	0	0	0	0.1	0	0.1	0	0	0	0	0	0	0	0	0	0	0	0	0	0.1	0	0	0	0	0
	Ni K	0	0	0	0	0	0	0	0	0	0	0	0	0	0	0	0	0	0	0	0	0	0	0	0	0	0	0	0	0	0
	Cu K	0	0	0.2	0	0	0	23.7	23.9	24	0	0	0	0	0	0.1	0	0	0	25.6	30.6	30.3	36.1	36.4	36.1	0.2	0.2	0.4	0.3	1.9	0.3
	Zn K	48.3	47.2	47.6	0.1	0	0.1	0	0.2	0.1	0.2	0	0.1	1.5	0.3	0.6	0	0	0	5.3	3.1	6.6	0.1	0	0.3	0.7	0.2	0.1	0.1	0.8	0
	Ga L	0	0	0	0	0.1	0	0	0	0	0	0	0	0	0	0	0	0	0	0	0	0	0	0	0	0	0	0	0	0	0
	Ge L	0	0	0	0.1	0.2	0.1	0	0	0	0	0	0	0	0	0	0	0	0	0	0	0	0	0	0	0	0	0	0	0	0
	As L	0	0.1	0	0	0	0	0	0	0	0.2	0.6	0.1	37.3	36.9	39	47.5	49.2	49.1	2.9	7.8	0.7	12.3	11.9	12.5	1.9	2.4	3	10.3	10.5	12.1
	Se L	0	0	0	0	0	0	0	0.1	0	0	0	0	0	0	0	0	0	0	0	0	0	0	0	0	0	0	0	0	0	0
	Ag L	0	0	0	0	0.1	0.1	0	0	0	0	0	0	0	0	0	0	0	0	8	2	3.5	0.1	0.1	0.1	40.3	42.3	40.8	41.5	38.4	41
	Cd L	0.1	0.1	0.3	0.1	0.1	0.2	0	0	0	0	0	0	0	0	0	0	0	0	0.1	0.1	0.1	0	0	0	0.2	0.3	0.3	0.3	0.2	0.2
	Sb L	0	0	0	0.1	0.2	0.2	0	0	0	0	0.1	0	0	0	0	0.1	0.1	0	10.6	4.7	12.7	0	0	0	12.1	11.5	11.3	2.3	2.2	0.5
	Te L	0	0	0	0	0	0.1	0	0	0	0	0	0	0	0	0	0	0	0	0	0	0	0	0	0	0.1	0.1	0.2	0.1	0.1	0.2
	Pb M	0	0	0	49.8	50.1	50	0	0	0	0.2	0.3	0.1	0	0	0	0	0	0	0	0.1	0.1	0.3	0.1	0.1	0	0	0.1	0	0.7	0
	Bi M	0	0	0	0.3	0.2	0.2	0	0	0	0	0	0	0.1	0.1	0	0	0	0	0	0	0	0	0	0	0	0	0	0	0	0
